# Supplementary material for: Policy implementation deviation of government purchase of old age care services in Jiangsu, China: based on empirical and policy analysis
Source: Health Res Policy Syst. 2024 Feb 15;22:25. doi: 10.1186/s12961-024-01108-8 (PMC10868005; doi:10.1186/s12961-024-01108-8)
Supplement: Supplementary file 1 — Additional file 1. Policy documents included in the analysis [file 12961_2024_1108_MOESM1_ESM.xlsx]

## Sheet: Sheet1
No.	Title	Document Number.	Departments	Date	URL
1	Opinions on Strengthening the Work on the Elderly in the New Era	/	Central Committee of the Communist Party of China, State Council	2021.11.18	https://www.pkulaw.com/en_law/41895d0c949912cabdfb.html
2	Notice on organizing the implementation of the 2021 Action project on Upgrading basic elderly care Services at home and in communities	MB〔2021〕64	Ministry of Civil Affairs, Ministry of Finance	2021.10.12	https://www.pkulaw.com/chl/df8f379c25b4f1e0bdfb.html?keyword=%E5%85%B3%E4%BA%8E%E7%BB%84%E7%BB%87%E5%AE%9E%E6%96%BD2021%E5%B9%B4%E5%B1%85%E5%AE%B6%E5%92%8C%E7%A4%BE%E5%8C%BA%E5%9F%BA%E6%9C%AC%E5%85%BB%E8%80%81%E6%9C%8D%E5%8A%A1%E6%8F%90%E5%8D%87%E8%A1%8C%E5%8A%A8%E9%A1%B9%E7%9B%AE%E7%9A%84%E9%80%9A%E7%9F%A5&way=listView
3	The 14th Five-Year Plan for the development of civil affairs	M〔2021〕51	Ministry of Civil Affairs, National Development and Reform Commission	2021.05.24	https://www.pkulaw.com/chl/b6e430ad8258d8e3bdfb.html?keyword=%E2%80%9C%E5%8D%81%E5%9B%9B%E4%BA%94%E2%80%9D%E6%B0%91%E6%94%BF%E4%BA%8B%E4%B8%9A%E5%8F%91%E5%B1%95%E8%A7%84%E5%88%92&way=listView
4	Guiding Opinions on Accelerating the Implementation of the Renovation Project for the Elderly's Homes suitable for Aging	M〔2020〕86	Ministry of Civil Affairs, National Development and Reform Commission, Ministry of Finance, Ministry of Housing and Urban-Rural Development, National Health Commission, National Rural Revitalization Administration, China Disabled Persons’ Federation, National Working Committee on Aging	2020.07.10	https://www.pkulaw.com/chl/98dfff856a4a3147bdfb.html?keyword=%E5%85%B3%E4%BA%8E%E5%8A%A0%E5%BF%AB%E5%AE%9E%E6%96%BD%E8%80%81%E5%B9%B4%E4%BA%BA%E5%B1%85%E5%AE%B6%E9%80%82%E8%80%81%E5%8C%96%E6%94%B9%E9%80%A0%E5%B7%A5%E7%A8%8B%E7%9A%84%E6%8C%87%E5%AF%BC%E6%84%8F%E8%A7%81&way=listView
5	Notice on Strengthening care services for elderly people with special difficulties during epidemic prevention and control	MB〔2020〕7	Ministry of Civil Affairs	2020.03.06	https://www.pkulaw.com/chl/45174b4fe2500847bdfb.html?keyword=%E5%85%B3%E4%BA%8E%E5%9C%A8%E7%96%AB%E6%83%85%E9%98%B2%E6%8E%A7%E6%9C%9F%E9%97%B4%E5%8A%A0%E5%BC%BA%E7%89%B9%E6%AE%8A%E5%9B%B0%E9%9A%BE%E8%80%81%E5%B9%B4%E4%BA%BA%E5%85%B3%E7%88%B1%E6%9C%8D%E5%8A%A1%E7%9A%84%E9%80%9A%E7%9F%A5&way=listView
6	Opinions on Promoting the Development of "Internet plus Health Care"	FGGJ〔2019〕1903	National Development and Reform Commission, Ministry of Education, Ministry of Civil Affairs, Ministry of Commerce, Ministry of Culture and Tourism, National Health Commission, General Administration of Sport of China	2019.12.06	https://www.pkulaw.com/chl/493c1b02a813937abdfb.html?keyword=%E5%85%B3%E4%BA%8E%E4%BF%83%E8%BF%9B%E2%80%9C%E4%BA%92%E8%81%94%E7%BD%91%2B%E7%A4%BE%E4%BC%9A%E6%9C%8D%E5%8A%A1%E2%80%9D%E5%8F%91%E5%B1%95%E7%9A%84%E6%84%8F%E8%A7%81&way=listView
7	Notice on strengthening elderly care services	GWBY〔2019〕22	National Health Commission, National Administration of Traditional Chinese Medicine	2019.12.05	https://www.pkulaw.com/chl/8c17066c25a55ffdbdfb.html?keyword=%E5%85%B3%E4%BA%8E%E5%8A%A0%E5%BC%BA%E8%80%81%E5%B9%B4%E6%8A%A4%E7%90%86%E6%9C%8D%E5%8A%A1%E5%B7%A5%E4%BD%9C%E7%9A%84%E9%80%9A%E7%9F%A5&way=listView
8	Guiding Opinions on establishing and improving the health Service system for the aged	GWLL〔2019〕61	National Health Commission, National Development and Reform Commission, Ministry of Education, Ministry of Civil Affairs, Ministry of Finance, Ministry of Human Resources and Social Security, National Healthcare Security Administration, National Administration of Traditional Chinese Medicine	2019.10.28	https://www.pkulaw.com/chl/b54dc92240236751bdfb.html?keyword=%E5%85%B3%E4%BA%8E%E5%BB%BA%E7%AB%8B%E5%AE%8C%E5%96%84%E8%80%81%E5%B9%B4%E5%81%A5%E5%BA%B7%E6%9C%8D%E5%8A%A1%E4%BD%93%E7%B3%BB%E7%9A%84%E6%8C%87%E5%AF%BC%E6%84%8F%E8%A7%81&way=listView
9	Several opinions on further promoting the combined development of medical and nursing care	GWLL〔2019〕60	National Health Commission, Ministry of Civil Affairs, National Development and Reform Commission, Ministry of Finance, Ministry of Education, Ministry of Human Resources and Social Security, Ministry of Natural Resources, Ministry of Housing and Urban-Rural Development, State Administration for Market Regulation, National Healthcare Security Administration, National Administration of Traditional…	2019.10.23	https://www.pkulaw.com/chl/122bfe11e9eefcc9bdfb.html?keyword=%E5%85%B3%E4%BA%8E%E6%B7%B1%E5%85%A5%E6%8E%A8%E8%BF%9B%E5%8C%BB%E5%85%BB%E7%BB%93%E5%90%88%E5%8F%91%E5%B1%95%E7%9A%84%E8%8B%A5%E5%B9%B2%E6%84%8F%E8%A7%81&way=listView
10	Implementation opinions on further expanding the supply of elderly care services and promoting the consumption of elderly care services	M〔2019〕88	Ministry of Civil Affairs	2019.09.20	https://www.pkulaw.com/chl/3edd1b081eeedf57bdfb.html?keyword=%E5%85%B3%E4%BA%8E%E8%BF%9B%E4%B8%80%E6%AD%A5%E6%89%A9%E5%A4%A7%E5%85%BB%E8%80%81%E6%9C%8D%E5%8A%A1%E4%BE%9B%E7%BB%99%EF%BC%8C%E4%BF%83%E8%BF%9B%E5%85%BB%E8%80%81%E6%9C%8D%E5%8A%A1%E6%B6%88%E8%B4%B9%E7%9A%84%E5%AE%9E%E6%96%BD%E6%84%8F%E8%A7%81&way=listView
11	Implementation Plan for the Special Action of Enterprise Linkage in Puhui Elderly Care City (2019 revision)	FGSH〔2019〕1422	National Development and Reform Commission, Ministry of Civil Affairs, National Health Commission	2019.08.27	https://www.pkulaw.com/chl/c1ae405c8de5a6a5bdfb.html?keyword=%E6%99%AE%E6%83%A0%E5%85%BB%E8%80%81%E5%9F%8E%E4%BC%81%E8%81%94%E5%8A%A8%E4%B8%93%E9%A1%B9%E8%A1%8C%E5%8A%A8%E5%AE%9E%E6%96%BD%E6%96%B9%E6%A1%88%EF%BC%882019%E5%B9%B4%E4%BF%AE%E8%AE%A2%E7%89%88%EF%BC%89&way=listView
12	Notice on the assessment of elderly care needs and the standardization of services	GWY〔2019〕48	National Health Commission, National Administration of Traditional Chinese Medicine	2019.07.25	https://www.pkulaw.com/chl/d69388cd4ba62496bdfb.html?keyword=%E5%85%B3%E4%BA%8E%E5%BC%80%E5%B1%95%E8%80%81%E5%B9%B4%E6%8A%A4%E7%90%86%E9%9C%80%E6%B1%82%E8%AF%84%E4%BC%B0%E5%92%8C%E8%A7%84%E8%8C%83%E6%9C%8D%E5%8A%A1%E5%B7%A5%E4%BD%9C%E7%9A%84%E9%80%9A%E7%9F%A5&way=listView
13	Opinions on Advancing the Development of Elderly Care Services	GB〔2019〕5	General Office of the State Council	2019.04.16	https://www.pkulaw.com/en_law/7d8c9213bfaa1e15bdfb.html
14	Implementation Plan for the Special Action of City-Enterprise Linkage and Inclusive Elderly Care (Trial)	FGSH〔2019〕333	National Development and Reform Commission, Ministry of Civil Affairs, National Health Commission	2019.02.20	https://www.pkulaw.com/chl/032e71004fcd7f63bdfb.html?keyword=%E5%9F%8E%E4%BC%81%E8%81%94%E5%8A%A8%E6%99%AE%E6%83%A0%E5%85%BB%E8%80%81%E4%B8%93%E9%A1%B9%E8%A1%8C%E5%8A%A8%E5%AE%9E%E6%96%BD%E6%96%B9%E6%A1%88%EF%BC%88%E8%AF%95%E8%A1%8C%EF%BC%89&way=listView
15	Strategic Plan for Rural Revitalization (2018-2022)	/	Central Committee of the Communist Party of China, State Council	2018.09.26	https://www.pkulaw.com/chl/61351ae939c8d05dbdfb.html?keyword=%E4%B9%A1%E6%9D%91%E6%8C%AF%E5%85%B4%E6%88%98%E7%95%A5%E8%A7%84%E5%88%92%EF%BC%882018%EF%BC%8D2022%E5%B9%B4%EF%BC%89&way=listView
16	Implementation Opinions on further strengthening and improving travel services for the elderly and disabled	JY〔2018〕8	Ministry of Transport, Ministry of Housing and Urban-Rural Development, National Railway Administration	2018.01.12	https://www.pkulaw.com/chl/8f73df726c717369bdfb.html?keyword=%E5%85%B3%E4%BA%8E%E8%BF%9B%E4%B8%80%E6%AD%A5%E5%8A%A0%E5%BC%BA%E5%92%8C%E6%94%B9%E5%96%84%E8%80%81%E5%B9%B4%E4%BA%BA%E6%AE%8B%E7%96%BE%E4%BA%BA%E5%87%BA%E8%A1%8C%E6%9C%8D%E5%8A%A1%E7%9A%84%E5%AE%9E%E6%96%BD%E6%84%8F%E8%A7%81&way=listView
17	Opinions on strengthening care and care services for the elderly left behind in rural areas	M〔2017〕193	Ministry of Civil Affairs, Ministry of Public Security, Ministry of Justice	2017.12.28	https://www.pkulaw.com/chl/2a73b79c6c4a54b3bdfb.html?keyword=%E5%85%B3%E4%BA%8E%E5%8A%A0%E5%BC%BA%E5%86%9C%E6%9D%91%E7%95%99%E5%AE%88%E8%80%81%E5%B9%B4%E4%BA%BA%E5%85%B3%E7%88%B1%E6%9C%8D%E5%8A%A1%E5%B7%A5%E4%BD%9C%E7%9A%84%E6%84%8F%E8%A7%81&way=listView
18	Opinions on the development and implementation of elderly care services	GB〔2017〕52	General Office of the State Council	2017.06.06	https://www.pkulaw.com/chl/98fccd396a5d72b2bdfb.html?keyword=%E5%85%B3%E4%BA%8E%E5%88%B6%E5%AE%9A%E5%92%8C%E5%AE%9E%E6%96%BD%E8%80%81%E5%B9%B4%E4%BA%BA%E7%85%A7%E9%A1%BE%E6%9C%8D%E5%8A%A1%E9%A1%B9%E7%9B%AE%E7%9A%84%E6%84%8F%E8%A7%81&way=listView
19	"13th Five-Year Plan" national aging cause development and pension system construction plan	BG〔2017〕13	State Council	2017.02.28	https://www.pkulaw.com/chl/9342ec25e2b6380abdfb.html?keyword=%E2%80%9C%E5%8D%81%E4%B8%89%E4%BA%94%E2%80%9D%E5%9B%BD%E5%AE%B6%E8%80%81%E9%BE%84%E4%BA%8B%E4%B8%9A%E5%8F%91%E5%B1%95%E5%92%8C%E5%85%BB%E8%80%81%E4%BD%93%E7%B3%BB%E5%BB%BA%E8%AE%BE%E8%A7%84%E5%88%92&way=listView
20	Measures for the management of central government subsidies for the pilot reform of home-based and community elderly care services（including The central government provided financial support for the implementation of performance appraisal methods for the pilot reform of home and community elderly care services）	CS〔2017〕2, M〔2017〕55	Ministry of Finance, Ministry of Civil Affairs	2017.02.10 2017.03.28	https://www.pkulaw.com/chl/dc55780401a16a97bdfb.html?keyword=%E4%B8%AD%E5%A4%AE%E8%B4%A2%E6%94%BF%E6%94%AF%E6%8C%81%E5%B1%85%E5%AE%B6%E5%92%8C%E7%A4%BE%E5%8C%BA%E5%85%BB%E8%80%81%E6%9C%8D%E5%8A%A1%E6%94%B9%E9%9D%A9%E8%AF%95%E7%82%B9%E8%A1%A5%E5%8A%A9%E8%B5%84%E9%87%91%E7%AE%A1%E7%90%86%E5%8A%9E%E6%B3%95&way=listView
					https://www.pkulaw.com/chl/4d399e4570eb38ecbdfb.html?keyword=%E4%B8%AD%E5%A4%AE%E8%B4%A2%E6%94%BF%E6%94%AF%E6%8C%81%E5%BC%80%E5%B1%95%E5%B1%85%E5%AE%B6%E5%92%8C%E7%A4%BE%E5%8C%BA%E5%85%BB%E8%80%81%E6%9C%8D%E5%8A%A1%E6%94%B9%E9%9D%A9%E8%AF%95%E7%82%B9%E5%B7%A5%E4%BD%9C%E7%BB%A9%E6%95%88%E8%80%83%E6%A0%B8%E5%8A%9E%E6%B3%95&way=listView
21	The central government supports social organizations to participate in the implementation of social service projects	MB〔2017〕29	Ministry of Civil Affairs	2017.02.07	https://www.pkulaw.com/chl/5280b18ce2728679bdfb.html?keyword=%E4%B8%AD%E5%A4%AE%E8%B4%A2%E6%94%BF%E6%94%AF%E6%8C%81%E7%A4%BE%E4%BC%9A%E7%BB%84%E7%BB%87%E5%8F%82%E4%B8%8E%E7%A4%BE%E4%BC%9A%E6%9C%8D%E5%8A%A1%E9%A1%B9%E7%9B%AE%E5%AE%9E%E6%96%BD%E6%96%B9%E6%A1%88&way=listView
22	Notice on accelerating the reform of the elderly care service industry	M〔2017〕25	Ministry of Civil Affairs, National Development and Reform Commission, Ministry of Public Security	2017.01.23	https://www.pkulaw.com/chl/4398f582c33c9e28bdfb.html?keyword=%E5%85%B3%E4%BA%8E%E5%8A%A0%E5%BF%AB%E6%8E%A8%E8%BF%9B%E5%85%BB%E8%80%81%E6%9C%8D%E5%8A%A1%E4%B8%9A%E6%94%BE%E7%AE%A1%E6%9C%8D%E6%94%B9%E9%9D%A9%E7%9A%84%E9%80%9A%E7%9F%A5&way=listView
23	Guiding Opinions on the participation of the Red Cross Society in the work of Elderly care Services	/	Red Cross Society of China	2017.01.05	https://www.redcross.org.cn/html/2019-01/56077.html
